# Supplementary material for: Integrated Extraction and Structural Engineering of Chitin from Crayfish Shell Waste Using Alkaline Deep Eutectic Solvents Toward Facile Enzymatic Deacetylation
Source: Foods. 2026 Mar 30;15(7):1159. doi: 10.3390/foods15071159 (PMC13073664; doi:10.3390/foods15071159)
Supplement: Supplementary file 1 [file foods-15-01159-s001.zip]

Archive with 1 entries (1 files):
- foods-4217885-supplementary.pdf
